# Supplementary material for: Modular Set of Reagents in Lateral Flow Immunoassay: Application for Antibiotic Neomycin Detection in Honey
Source: Biosensors (Basel). 2023 Apr 25;13(5):498. doi: 10.3390/bios13050498 (PMC10216841; doi:10.3390/bios13050498)
Supplement: Supplementary file 1 [file biosensors-13-00498-s001.zip]

Archive with 1 entries (1 files):
- biosensors-2325246-Supplementary -english done.pdf
